# Supplementary material for: Fermentative Production of Fructo-Oligosaccharides Using Aureobasidium pullulans: Effect of Dissolved Oxygen Concentration and Fermentation Mode
Source: Molecules. 2021 Jun 24;26(13):3867. doi: 10.3390/molecules26133867 (PMC8270319; doi:10.3390/molecules26133867)
Supplement: Supplementary file 1 [file molecules-26-03867-s001.zip]

Archive with 1 entries (1 files):
- molecules-1255092 supplementary conversion.pdf
